# Supplementary material for: Drought Stress Affects the Response of Italian Local Tomato (Solanum lycopersicum L.) Varieties in a Genotype-Dependent Manner
Source: Plants (Basel). 2019 Sep 7;8(9):336. doi: 10.3390/plants8090336 (PMC6783988; doi:10.3390/plants8090336)
Supplement: Supplementary file 1 [file plants-08-00336-s001.zip]

Archive with 5 entries (5 files):
- Supplementary material/figure S1.tif
- Supplementary material/figure S2.tif
- Supplementary material/figure S3.tif
- Supplementary material/figure S4.tif
- Supplementary material/Table S1.docx
